# Supplementary material for: A new species of Hyperimerus Girault from China, with a key to species of the genus (Hymenoptera, Chalcidoidea, Pteromalidae)
Source: Zookeys. 2019 Jan 15;(817):105–12. doi: 10.3897/zookeys.817.29886 (PMC6342860; doi:10.3897/zookeys.817.29886)
Supplement: XML Treatment for Hyperimerus sichuanicus [file zookeys.817.29886-treatment2.xml]

<!DOCTYPE tp:taxon-treatment
  PUBLIC "-//TaxonX//DTD Taxonomic Treatment Publishing DTD v0 20100105//EN" "tax-treatment-NSO.dtd">
<tp:taxon-treatment xmlns:tp="http://www.plazi.org/taxpub"><tp:treatment-meta><kwd-group><label>Taxon classification</label><kwd><named-content xmlns:xlink="http://www.w3.org/1999/xlink" content-type="kingdom">Animalia</named-content></kwd><kwd><named-content xmlns:xlink="http://www.w3.org/1999/xlink" content-type="order">Hymenoptera</named-content></kwd><kwd><named-content xmlns:xlink="http://www.w3.org/1999/xlink" content-type="family">Pteromalidae</named-content></kwd></kwd-group><mixed-citation publication-type="journal"><person-group><name><surname>Yang</surname><given-names>Lan</given-names></name><name><surname>Huang</surname><given-names>Da-wei</given-names></name><name><surname>Xiao</surname><given-names>Hui</given-names></name></person-group><article-title>A new species of <italic><tp:taxon-name><tp:taxon-name-part taxon-name-part-type="genus" reg="Hyperimerus">Hyperimerus</tp:taxon-name-part></tp:taxon-name></italic> Girault from China, with a key to species of the genus (<tp:taxon-name><tp:taxon-name-part taxon-name-part-type="order">Hymenoptera</tp:taxon-name-part></tp:taxon-name>, <tp:taxon-name><tp:taxon-name-part taxon-name-part-type="superfamily">Chalcidoidea</tp:taxon-name-part></tp:taxon-name>, <tp:taxon-name><tp:taxon-name-part taxon-name-part-type="family">Pteromalidae</tp:taxon-name-part></tp:taxon-name>)</article-title><source>Zookeys</source><day>15</day><month>1</month><year>2019</year><volume>2019</volume><issue>817</issue><fpage>105</fpage><lpage>112</lpage><pub-id pub-id-type="doi">10.3897/zookeys.817.29886</pub-id></mixed-citation></tp:treatment-meta><tp:nomenclature><tp:taxon-name>
              <tp:taxon-name-part taxon-name-part-type="genus" reg="Hyperimerus">Hyperimerus</tp:taxon-name-part>
              <tp:taxon-name-part taxon-name-part-type="species" reg="sichuanicus">sichuanicus</tp:taxon-name-part>
              <object-id xmlns:xlink="http://www.w3.org/1999/xlink" content-type="zoobank" xlink:type="simple">http://zoobank.org/36329DB9-9E34-44E8-8CEB-D7773E07A6AA</object-id>
            </tp:taxon-name><tp:taxon-authority>Yang &amp; Xiao</tp:taxon-authority><tp:taxon-status xmlns:xlink="http://www.w3.org/1999/xlink" xlink:type="simple">sp. n.</tp:taxon-status></tp:nomenclature><tp:treatment-sec sec-type="diagnosis" id="SECID0EAHAE"><title>Diagnosis.</title><p>Antenna with <abbrev xmlns:xlink="http://www.w3.org/1999/xlink" xlink:title="funicular segment number" id="ABBRID0EGHAE" xlink:type="simple">Fu</abbrev><sub>1</sub> shorter than pedicel; <abbrev xmlns:xlink="http://www.w3.org/1999/xlink" xlink:title="funicular segment number" id="ABBRID0ELHAE" xlink:type="simple">Fu</abbrev><sub>7</sub> quadrate, clava as long as <abbrev xmlns:xlink="http://www.w3.org/1999/xlink" xlink:title="funicular segment number" id="ABBRID0EQHAE" xlink:type="simple">Fu</abbrev><sub>5</sub>-<abbrev xmlns:xlink="http://www.w3.org/1999/xlink" xlink:title="funicular segment number" id="ABBRID0EVHAE" xlink:type="simple">Fu</abbrev><sub>7</sub> combined; marginal fringe of outer margin of fore wing longer than length uncus; postmarginal vein 1.65× as long as stigmal vein; propodeum with irregularly and densely sculptured, most of them as big as propodeal spiracles; ovipositor sheaths protruded, not longer than 1/2 length of gaster.</p></tp:treatment-sec><tp:treatment-sec sec-type="description" id="SECID0E1HAE"><title>Description.</title><p><italic>Female</italic> (holotype). Body length 1.4 mm. Head and body dark green with bluish reflection. Mandibles brown, antennae dark brown. Coxae concolorous with body, remainder of legs brown except tibiae yellowish brown, colour gradation from yellowish brown to brown at tarsi.</p><p>
              Head in frontal view 1.26× as wide as high (Fig. 1); eyes height 0.62× head height; eyes separated by 1.24× their height. Antennal scrobes deep and glabrous, not reaching anterior ocellus (Fig. 2), interantennal crest distinct. Clypeal suture obvious, clypeus and supraclypeal area slightly prominent, clypeal margin truncate. Antennal insertion on lower ocular line, close to clypeal margin, distance from upper margin of torulus to lower margin of anterior ocellus 7× distance from lower margin of torulus to lower margin of clypeus. Gena smooth and convex; malar sulci distinct, malar space 0.67× eyes height. Antenna (Fig. 4) clavate; scape 1.14× eyes height, reaching anterior ocellus; length of pedicel and flagellum combined longer than head width (1.16×); pedicel conical, 2× as long as broad in lateral view; anellus transverse; each funicular segment and clava segment with single row of sensilla; ratio of length and width from <abbrev xmlns:xlink="http://www.w3.org/1999/xlink" xlink:title="funicular segment number" id="ABBRID0EIIAE" xlink:type="simple">Fu</abbrev><sub>1</sub> to <abbrev xmlns:xlink="http://www.w3.org/1999/xlink" xlink:title="funicular segment number" id="ABBRID0ENIAE" xlink:type="simple">Fu</abbrev><sub>7</sub> as 3:3, 4:3.5, 4:4, 5:4, 5:4, 5:5, 5:5; clava equal to length of <abbrev xmlns:xlink="http://www.w3.org/1999/xlink" xlink:title="funicular segment number" id="ABBRID0ESIAE" xlink:type="simple">Fu</abbrev><sub>5</sub>-<abbrev xmlns:xlink="http://www.w3.org/1999/xlink" xlink:title="funicular segment number" id="ABBRID0EXIAE" xlink:type="simple">Fu</abbrev><sub>7</sub> combined. Head in dorsal view, 1.95× as wide as long (Fig. 3); vertex convex, <abbrev xmlns:xlink="http://www.w3.org/1999/xlink" xlink:title="posterior ocellar distance" id="ABBRID0E3IAE" xlink:type="simple">POL</abbrev> 2.75× <abbrev xmlns:xlink="http://www.w3.org/1999/xlink" xlink:title="ocellocular distance" id="ABBRID0EAJAE" xlink:type="simple">OOL</abbrev>.</p><fig id="F1" position="float" orientation="portrait"><label>Figures 1–6.</label><caption><p><italic><tp:taxon-name><tp:taxon-name-part taxon-name-part-type="genus" reg="Hyperimerus">Hyperimerus</tp:taxon-name-part><tp:taxon-name-part taxon-name-part-type="species" reg="sichuanicus">sichuanicus</tp:taxon-name-part></tp:taxon-name></italic> sp. n., female holotype <bold>1</bold> Head in frontal view <bold>2</bold> Head in lateral view <bold>3</bold> Head and pronotum in dorsal view <bold>4</bold> Antenna and thorax in lateral view <bold>5</bold> Propodeum in dorsal view <bold>6</bold> Fore wing in dorsal view.</p></caption><graphic xmlns:xlink="http://www.w3.org/1999/xlink" xlink:href="zookeys-817-105-g001.jpg" position="float" orientation="portrait" xlink:type="simple" id="oo_257059.jpg"/></fig><p>Head 1.27× as broad as mesosoma. Mesosoma convex, 1.76× as long as broad. Pronotum, mesoscutum and anterior area of scutellum with engraved reticulation. Pronotum 0.91× as broad as mesoscutum. Mesoscutum 2× as broad as long; notauli deep and complete. Scutellum weakly convex, frenal line obscured medially, frenum with longitudinal rugae (Fig. 5), frenum ca. 1/5 length of scutellum. Dorsellum glabrous, 4× as broad as long, 0.17× as long as propodeum. Propodeum (Fig. 5) 0.71× as long as scutellum, median carina distinct; areolate sculptures on median area irregular and dense, most cells as big as propodeal spiracles; area otherwise glabrous; propodeal spiracles ovate, separated from metanotum by 1.5× spiracular width; callus densely hairy laterally and posteriorly. Prepectus smooth and with sparse hairy. Upper mesepisternum setose and finely reticulate, area otherwise smooth. Fore wing (Fig. 6) 2.63× as long as broad, speculum absent; marginal fringe of outer margin of fore wing longer than length of uncus; costal cell with sparse setae; ratio of submarginal vein: marginal vein: postmarginal vein: stigmal vein as 49:18:26:16; stigmal vein oblique, stigma slightly expand, uncus ca. 1/4 length of stigmal vein.</p><p>Gaster ovate, 1.88× as long as broad, shorter than head and mesosoma combined. Petiole short, 0.5× as long as broad, dorsum with longitudinal ridges. Each gastral tergite smooth; <abbrev xmlns:xlink="http://www.w3.org/1999/xlink" xlink:title="gastral tergum number" id="ABBRID0ELKAE" xlink:type="simple">Gt</abbrev><sub>1</sub> with long hairy around petiole; <abbrev xmlns:xlink="http://www.w3.org/1999/xlink" xlink:title="gastral tergum number" id="ABBRID0EQKAE" xlink:type="simple">Gt</abbrev><sub>1</sub> and <abbrev xmlns:xlink="http://www.w3.org/1999/xlink" xlink:title="gastral tergum number" id="ABBRID0EVKAE" xlink:type="simple">Gt</abbrev><sub>2</sub> large and smooth, 0.47× length of gaster. Ovipositor sheaths distinctly produced in dorsal view; gaster in lateral view, ovipositor sheaths 0.47× length of gaster, 0.76× length of hind tibia.</p><p>Male. Body slender, scape yellowish-brown, antenna segmented clearly, others similar to the female.</p></tp:treatment-sec><tp:treatment-sec sec-type="remarks" id="SECID0E2KAE"><title>Remarks.</title><p>The new species is similar to <italic><tp:taxon-name><tp:taxon-name-part taxon-name-part-type="genus" reg="Hyperimerus">H.</tp:taxon-name-part><tp:taxon-name-part taxon-name-part-type="species" reg="corvus">corvus</tp:taxon-name-part></tp:taxon-name></italic>, but different by the antenna with <abbrev xmlns:xlink="http://www.w3.org/1999/xlink" xlink:title="funicular segment number" id="ABBRID0EMLAE" xlink:type="simple">Fu</abbrev><sub>1</sub> shorter than pedicel, ovipositor sheaths shortly protruded. It is also very close to <italic><tp:taxon-name><tp:taxon-name-part taxon-name-part-type="genus" reg="Hyperimerus">H.</tp:taxon-name-part><tp:taxon-name-part taxon-name-part-type="species" reg="pusillus">pusillus</tp:taxon-name-part></tp:taxon-name></italic> in having the <abbrev xmlns:xlink="http://www.w3.org/1999/xlink" xlink:title="funicular segment number" id="ABBRID0E3LAE" xlink:type="simple">Fu</abbrev><sub>1</sub> shorter than pedicel, ovipositor sheaths shorter than 1/2 length of gaster, but can be recognized by the characters listed in the key.</p></tp:treatment-sec><tp:treatment-sec sec-type="material" id="SECID0EBMAE"><title>Material examined.</title><p>Holotype. China, ♀, Sichuan: Kangding, 30.04°N, 101.57°E, 15.VI.2017, leg. Yanzhou Zhang (Hyp-2018-06, original number ZYZ-2017-28). Paratypes. 1♀1♂, Sichuan: Kangding, 29.VI.2017, leg. Yanzhou Zhang (Hyp-2018-01, Hyp-2018-02, original number ZYZ-2017-08); 1♀, Sichuan: Kangding, 2.VIII.2017, leg. Yanzhou Zhang (Hyp-2018-03, original number ZYZ-2017-20); 1♂, Sichuan: Kangding, 29.VI.2017, leg. Yanzhou Zhang (Hyp-2018-08, original number ZYZ-2017-029).</p></tp:treatment-sec><tp:treatment-sec sec-type="etymology" id="SECID0EGMAE"><title>Etymology.</title><p>Named after the location of the type material.</p></tp:treatment-sec><tp:treatment-sec sec-type="host" id="SECID0ELMAE"><title>Hosts.</title><p>Unknown.</p></tp:treatment-sec><tp:treatment-sec sec-type="distribution" id="SECID0EQMAE"><title>Distribution.</title><p>China (Sichuan).</p></tp:treatment-sec></tp:taxon-treatment>
