# Supplementary material for: A new species of Hyperimerus Girault from China, with a key to species of the genus (Hymenoptera, Chalcidoidea, Pteromalidae)
Source: Zookeys. 2019 Jan 15;(817):105–12. doi: 10.3897/zookeys.817.29886 (PMC6342860; doi:10.3897/zookeys.817.29886)
Supplement: XML Treatment for Hyperimerus pusillus [file zookeys.817.29886-treatment3.xml]

<!DOCTYPE tp:taxon-treatment
  PUBLIC "-//TaxonX//DTD Taxonomic Treatment Publishing DTD v0 20100105//EN" "tax-treatment-NSO.dtd">
<tp:taxon-treatment xmlns:tp="http://www.plazi.org/taxpub"><tp:treatment-meta><kwd-group><label>Taxon classification</label><kwd><named-content xmlns:xlink="http://www.w3.org/1999/xlink" content-type="kingdom">Animalia</named-content></kwd><kwd><named-content xmlns:xlink="http://www.w3.org/1999/xlink" content-type="order">Hymenoptera</named-content></kwd><kwd><named-content xmlns:xlink="http://www.w3.org/1999/xlink" content-type="family">Pteromalidae</named-content></kwd></kwd-group><mixed-citation publication-type="journal"><person-group><name><surname>Yang</surname><given-names>Lan</given-names></name><name><surname>Huang</surname><given-names>Da-wei</given-names></name><name><surname>Xiao</surname><given-names>Hui</given-names></name></person-group><article-title>A new species of <italic><tp:taxon-name><tp:taxon-name-part taxon-name-part-type="genus" reg="Hyperimerus">Hyperimerus</tp:taxon-name-part></tp:taxon-name></italic> Girault from China, with a key to species of the genus (<tp:taxon-name><tp:taxon-name-part taxon-name-part-type="order">Hymenoptera</tp:taxon-name-part></tp:taxon-name>, <tp:taxon-name><tp:taxon-name-part taxon-name-part-type="superfamily">Chalcidoidea</tp:taxon-name-part></tp:taxon-name>, <tp:taxon-name><tp:taxon-name-part taxon-name-part-type="family">Pteromalidae</tp:taxon-name-part></tp:taxon-name>)</article-title><source>Zookeys</source><day>15</day><month>1</month><year>2019</year><volume>2019</volume><issue>817</issue><fpage>105</fpage><lpage>112</lpage><pub-id pub-id-type="doi">10.3897/zookeys.817.29886</pub-id></mixed-citation></tp:treatment-meta><tp:nomenclature><tp:taxon-name>
              <tp:taxon-name-part taxon-name-part-type="genus" reg="Hyperimerus">Hyperimerus</tp:taxon-name-part>
              <tp:taxon-name-part taxon-name-part-type="species" reg="pusillus">pusillus</tp:taxon-name-part>
            </tp:taxon-name><tp:taxon-authority>(Walker, 1833)</tp:taxon-authority><tp:nomenclature-citation-list><tp:nomenclature-citation><tp:taxon-name>
                  <tp:taxon-name-part taxon-name-part-type="genus" reg="Cyrtogaster">Cyrtogaster</tp:taxon-name-part>
                  <tp:taxon-name-part taxon-name-part-type="species" reg="pusilla">pusilla</tp:taxon-name-part>
                </tp:taxon-name><comment>Walker, 1833: 383. Holotype female (BMNH No. 3300), examined.</comment></tp:nomenclature-citation><tp:nomenclature-citation><tp:taxon-name>
                  <tp:taxon-name-part taxon-name-part-type="genus" reg="Hyperimerus">Hyperimerus</tp:taxon-name-part>
                  <tp:taxon-name-part taxon-name-part-type="species" reg="pusillus">pusillus</tp:taxon-name-part>
                </tp:taxon-name><comment>(Walker): <xref ref-type="bibr" rid="B13">Graham 1969</xref>: 83; <xref ref-type="bibr" rid="B4">Bouček 1993</xref>: 1306; <xref ref-type="bibr" rid="B14">Huang and Xiao 2005</xref>: 281–282; <xref ref-type="bibr" rid="B18">Schender et al. 2014</xref>: 414–417.</comment></tp:nomenclature-citation><tp:nomenclature-citation><tp:taxon-name>
                  <tp:taxon-name-part taxon-name-part-type="genus" reg="Mespilon">Mespilon</tp:taxon-name-part>
                  <tp:taxon-name-part taxon-name-part-type="species" reg="exiguum">exiguum</tp:taxon-name-part>
                </tp:taxon-name><comment>Graham, 1957: 406. Synonymized by <xref ref-type="bibr" rid="B13">Graham 1969</xref>: 83.</comment></tp:nomenclature-citation></tp:nomenclature-citation-list></tp:nomenclature><tp:treatment-sec sec-type="diagnosis" id="SECID0EVPAE"><title>Diagnosis.</title><p>Female. Body (Fig. 7, 8) length approximately 1.5 mm, dark green. Head width 1.32× height in frontal view. Eyes height 0.58× head height; eyes separated by 1.07× their height. Gena with malar sulci distinct, malar space 0.55× eyes height. Antenna (Fig. 9) with scape reaching anterior ocellus; pedicel and flagellum combined 1.2× head width; pedicel broader than <abbrev xmlns:xlink="http://www.w3.org/1999/xlink" xlink:title="funicular segment number" id="ABBRID0E2PAE" xlink:type="simple">Fu</abbrev><sub>1</sub>, clava shorter than length of <abbrev xmlns:xlink="http://www.w3.org/1999/xlink" xlink:title="funicular segment number" id="ABBRID0EAQAE" xlink:type="simple">Fu</abbrev><sub>5</sub> – <abbrev xmlns:xlink="http://www.w3.org/1999/xlink" xlink:title="funicular segment number" id="ABBRID0EFQAE" xlink:type="simple">Fu</abbrev><sub>7</sub> combined. Scutellum with frenum ca. 1/3 length of scutellum. Propodeum with areolate sculptures irregular and sparse, most of sculptures 2× as big as propodeal spiracles (Fig. 10). Marginal fringe of outer margin of fore wing shorter than length of uncus; marginal vein shorter than postmarginal vein (0.59×), postmarginal vein approximately 1.85× as long as stigmal vein. Petiole 0.4× as long as broad. Gaster 1.91× as long as broad; narrower than thorax, shorter than the length of head and mesosoma combined. Ovipositor sheaths slightly produced in dorsal view; gaster in lateral view, ovipositor sheaths 0.26× length of gaster, 0.44× length of hind tibia.</p><fig id="F2" position="float" orientation="portrait"><label>Figures 7–10.</label><caption><p><italic><tp:taxon-name><tp:taxon-name-part taxon-name-part-type="genus" reg="Hyperimerus">Hyperimerus</tp:taxon-name-part><tp:taxon-name-part taxon-name-part-type="species" reg="pusillus">pusillus</tp:taxon-name-part></tp:taxon-name></italic> (Walker, 1833) <bold>7</bold> Body in dorsal view <bold>8</bold> Body in lateral view <bold>9</bold> Head and antenna in lateral view <bold>10</bold> Propodeum in dorsal view.</p></caption><graphic xmlns:xlink="http://www.w3.org/1999/xlink" xlink:href="zookeys-817-105-g002.jpg" position="float" orientation="portrait" xlink:type="simple" id="oo_257060.jpg"/></fig></tp:treatment-sec><tp:treatment-sec sec-type="material" id="SECID0EMRAE"><title>Material examined.</title><p>China, 1♀2♂, Sichuan: Kangding, 15.VI.2017, leg. Yanzhou Zhang (Hyp-2018-07, original number ZYZ-2017-28; Hyp-2018-09, original number ZYZ-2017-29); 1♀, Sichuan: Kangding, 2.VIII. 2017, leg. Yanzhou Zhang (Hyp-2018-04, original number ZYZ-2017-21); 1♀, Sichuan: Kangding, 29.VI.2017, leg. Yanzhou Zhang (Hyp-2018-11, original number ZYZ-2017-42); 1♂, Tibet: Zhamo, 2700m, VII. 19.1978, leg. Fasheng Li.</p></tp:treatment-sec><tp:treatment-sec sec-type="host" id="SECID0ERRAE"><title>Hosts.</title><p>Parasitoids of <italic><tp:taxon-name><tp:taxon-name-part taxon-name-part-type="genus" reg="Psylla">Psylla</tp:taxon-name-part><tp:taxon-name-part taxon-name-part-type="species" reg="pyricola">pyricola</tp:taxon-name-part></tp:taxon-name></italic> (<xref ref-type="bibr" rid="B11">Ghahari et al., 2010</xref>), <italic><tp:taxon-name><tp:taxon-name-part taxon-name-part-type="genus" reg="Phenacoccus">Phenacoccus</tp:taxon-name-part><tp:taxon-name-part taxon-name-part-type="species" reg="aceris">aceris</tp:taxon-name-part></tp:taxon-name></italic>, <italic><tp:taxon-name><tp:taxon-name-part taxon-name-part-type="genus" reg="Psylla">Psylla</tp:taxon-name-part><tp:taxon-name-part taxon-name-part-type="species" reg="ulmi">ulmi</tp:taxon-name-part></tp:taxon-name></italic> (Dzhanokmen, 1978).</p></tp:treatment-sec><tp:treatment-sec sec-type="distribution" id="SECID0E3SAE"><title>Distribution.</title><p>China (Sichuan, Tibet), Holarctic, Oriental, and Neotropical regions.</p></tp:treatment-sec><ref-list><ref id="B13"><mixed-citation xmlns:xlink="http://www.w3.org/1999/xlink" xlink:type="simple"><person-group><name name-style="western"><surname>Graham</surname><given-names>MWR de V</given-names></name></person-group> (<year>1969</year>) <article-title>The <tp:taxon-name><tp:taxon-name-part taxon-name-part-type="family">Pteromalidae</tp:taxon-name-part></tp:taxon-name> of North-Western E urope (<tp:taxon-name><tp:taxon-name-part taxon-name-part-type="order">Hymenoptera</tp:taxon-name-part></tp:taxon-name>: <tp:taxon-name><tp:taxon-name-part taxon-name-part-type="superfamily">Chalcidoidea</tp:taxon-name-part></tp:taxon-name>).</article-title><source>Bulletin of the British Museum (Natural History) (Entomology)</source><volume>16</volume>: <fpage>1</fpage>–<lpage>908</lpage>.</mixed-citation></ref><ref id="B4"><mixed-citation xmlns:xlink="http://www.w3.org/1999/xlink" xlink:type="simple"><person-group><name name-style="western"><surname>Bouček</surname><given-names>Z</given-names></name></person-group> (<year>1993</year>) <article-title>New taxa of North American <tp:taxon-name><tp:taxon-name-part taxon-name-part-type="family">Pteromalidae</tp:taxon-name-part></tp:taxon-name> and <tp:taxon-name><tp:taxon-name-part taxon-name-part-type="family">Tetracampidae</tp:taxon-name-part></tp:taxon-name> (<tp:taxon-name><tp:taxon-name-part taxon-name-part-type="order">Hymenoptera</tp:taxon-name-part></tp:taxon-name>), with notes.</article-title><source>Journal of Natural History</source><volume>27</volume>: <fpage>1239</fpage>–<lpage>1313</lpage>. <ext-link xlink:type="simple" ext-link-type="doi" xlink:href="10.1080/00222939300770741">https://doi.org/10.1080/00222939300770741</ext-link></mixed-citation></ref><ref id="B14"><mixed-citation xmlns:xlink="http://www.w3.org/1999/xlink" xlink:type="simple"><person-group><name name-style="western"><surname>Huang</surname><given-names>DW</given-names></name><name name-style="western"><surname>Xiao</surname><given-names>H</given-names></name></person-group> (<year>2005</year>) <source><tp:taxon-name><tp:taxon-name-part taxon-name-part-type="order">Hymenoptera</tp:taxon-name-part></tp:taxon-name><tp:taxon-name><tp:taxon-name-part taxon-name-part-type="family">Pteromalidae</tp:taxon-name-part></tp:taxon-name>. Fauna Sinica. <tp:taxon-name><tp:taxon-name-part taxon-name-part-type="class">Insecta</tp:taxon-name-part></tp:taxon-name>, 42.</source><publisher-name>Science Press</publisher-name>, <publisher-loc>Beijing</publisher-loc>, <size units="page">388 pp</size>.</mixed-citation></ref><ref id="B18"><mixed-citation xmlns:xlink="http://www.w3.org/1999/xlink" xlink:type="simple"><person-group><name name-style="western"><surname>Schender</surname><given-names>D</given-names></name><name name-style="western"><surname>Katz</surname><given-names>K</given-names></name><name name-style="western"><surname>Gates</surname><given-names>MW</given-names></name></person-group> (<year>2014</year>) <article-title>Review of <italic><tp:taxon-name><tp:taxon-name-part taxon-name-part-type="genus">Hyperimerus</tp:taxon-name-part></tp:taxon-name></italic> (<tp:taxon-name><tp:taxon-name-part taxon-name-part-type="family">Pteromalidae</tp:taxon-name-part></tp:taxon-name>: <tp:taxon-name>Asaphinae</tp:taxon-name>) in North America, with redescription of <italic><tp:taxon-name><tp:taxon-name-part taxon-name-part-type="genus">Hyperimerus</tp:taxon-name-part><tp:taxon-name-part taxon-name-part-type="species">corvus</tp:taxon-name-part></tp:taxon-name></italic> (Girault).</article-title><source>Proceedings of the Entomological Society of Washington</source><volume>116</volume>(<issue>4</issue>): <fpage>408</fpage>–<lpage>420</lpage>. <ext-link xlink:type="simple" ext-link-type="doi" xlink:href="10.4289/0013-8797.116.4.408">https://doi.org/10.4289/0013-8797.116.4.408</ext-link></mixed-citation></ref><ref id="B11"><mixed-citation xmlns:xlink="http://www.w3.org/1999/xlink" xlink:type="simple"><person-group><name name-style="western"><surname>Ghahari</surname><given-names>H</given-names></name><name name-style="western"><surname>Huang</surname><given-names>J</given-names></name><name name-style="western"><surname>Ostovan</surname><given-names>H</given-names></name><name name-style="western"><surname>Rastegar</surname><given-names>J</given-names></name></person-group> (<year>2010</year>) <article-title>Notes on the Iranian fauna of <tp:taxon-name><tp:taxon-name-part taxon-name-part-type="family">Pteromalidae</tp:taxon-name-part></tp:taxon-name> (<tp:taxon-name><tp:taxon-name-part taxon-name-part-type="order">Hymenoptera</tp:taxon-name-part></tp:taxon-name>).</article-title><source>Efflatounia</source><volume>10</volume>: <fpage>21</fpage>–<lpage>25</lpage>.</mixed-citation></ref></ref-list></tp:taxon-treatment>
